# Supplementary material for: Feeding Mode Is Associated with Infant Night Sleep Trajectories During the First Postnatal Year
Source: Nutrients. 2026 May 22;18(11):1650. doi: 10.3390/nu18111650 (PMC13257929; doi:10.3390/nu18111650)
Supplement: Supplementary file 1 [file nutrients-18-01650-s001.zip]

Archive with 6 entries (6 files):
- Supplementary_Figure_S1_STROBE_Participant_Flow_Diagram_Nutrients.pdf
- Supplementary_Table_S1_Nutrients.pdf
- Supplementary_Table_S2_Nutrients.pdf
- Supplementary_Table_S3_Nutrients.pdf
- Supplementary_Table_S4_Nutrients.pdf
- Supplementary_Table_S5_Nutrients.pdf
